# Supplementary material for: phyloFlash: Rapid Small-Subunit rRNA Profiling and Targeted Assembly from Metagenomes
Source: mSystems. 2020 Oct 27;5(5):e00920-20. doi: 10.1128/mSystems.00920-20 (PMC7593591; doi:10.1128/mSystems.00920-20)
Supplement: DATA SET S1 [file mSystems.00920-20-sd001.ods.zip]

Archive with 1 entries (1 files):
- mSystems.00920-20-sd001.ods
