# Supplementary material for: phyloFlash: Rapid Small-Subunit rRNA Profiling and Targeted Assembly from Metagenomes
Source: mSystems. 2020 Oct 27;5(5):e00920-20. doi: 10.1128/mSystems.00920-20 (PMC7593591; doi:10.1128/mSystems.00920-20)
Supplement: DATA SET S1 [file mSystems.00920-20-sd001.ods.zip › mSystems.00920-20-sd001.ods]

## Sheet: captions
Sheet	Description
Sheet A – Simulated metagenome set 1	RefSeq genomes used for simulated metagenome “set 1” libraries.
Sheet B – Simulated metagenome set 2	Bacteroides strain isolate genomes used for simulated metagenome “set 2” libraries.
Sheet C – Simulated metagenome set 3	Bacteroides strain isolate genomes used for simulated metagenome “set 3” libraries.
Sheet D – Tara Oceans metagenomes	Accession numbers of marine planktonic metagenomes from the Tara Oceans project used for comparison of different mapping and assembly tools, and for testing of database filtering on read extraction.
Sheet E – gutless oligochaete metagenomes	Gutless oligochaete species used for microbiome comparison example.

## Sheet: A - simulated metagenome set 1
Accession	Description	No. SSU rRNA genes
NC_000918.1	Aquifex aeolicus VF5 chromosome, complete genome	2
NC_004307.2	Bifidobacterium longum NCC2705 chromosome, complete genome	4
NC_002528.1	Buchnera aphidicola str. APS (Acyrthosiphon pisum) chromosome, complete genome	1
NC_002971.4	Coxiella burnetii RSA 493, complete genome	1
NC_000913.3	Escherichia coli str. K-12 substr. MG1655, complete genome	7
NC_007644.1	Moorella thermoacetica ATCC 39073 chromosome, complete genome	1
NC_005042.1	Prochlorococcus marinus subsp. marinus str. CCMP1375 complete genome	1
NC_007643.1	Rhodospirillum rubrum ATCC 11170 chromosome, complete genome	4
NC_007677.1	Salinibacter ruber DSM 13855 chromosome, complete genome	1
NC_009636.1	Sinorhizobium medicae WSM419 chromosome, complete genome	3

## Sheet: B - simulated metagenome set 2
Accession	Description	No. SSU rRNA genes
GCA_003464535.1	Bacteroides clarus	1
GCA_003467605.1	Bacteroides eggerthii	1
GCA_003471525.1	Bacteroides eggerthii	1
GCA_003472985.1	Bacteroides eggerthii	1
GCA_003472445.1	Bacteroides eggerthii	1
GCA_003472565.1	Bacteroides sp. AM10-21B	1
GCA_003438615.1	Bacteroides sp. OM08-17BH	1
GCA_003463835.1	Bacteroides stercoris	1
GCA_003464035.1	Bacteroides stercoris	1
GCA_003465625.1	Bacteroides stercoris	1
GCA_003464965.1	Bacteroides stercoris	1
GCA_003462745.1	Bacteroides stercoris	1
GCA_003466675.1	Bacteroides stercoris	1
GCA_003468355.1	Bacteroides stercoris	1
GCA_003468175.1	Bacteroides stercoris	1
GCA_003469855.1	Bacteroides stercoris	1
GCA_003470005.1	Bacteroides stercoris	1
GCA_003470305.1	Bacteroides stercoris	1
GCA_003475165.1	Bacteroides stercoris	1
GCA_003474945.1	Bacteroides stercoris	1
GCA_003458275.1	Bacteroides stercoris	1
GCA_003458365.1	Bacteroides stercoris	1
GCA_003460185.1	Bacteroides stercoris	1
GCA_003438545.1	Bacteroides stercoris	1
GCA_003436415.1	Bacteroides stercoris	1

## Sheet: C - simulated metagenome set 3
Accession	Description	No. SSU rRNA genes	No. unrelated SSU rRNA genes
GCA_003463855.1	Bacteroides thetaiotaomicron	1	0
GCA_003458585.1	Bacteroides thetaiotaomicron	1	0
GCA_003469745.1	Bacteroides xylanisolvens	1	0
GCA_003458755.1	Bacteroides xylanisolvens	1	3
GCA_003436085.1	Bacteroides xylanisolvens	1	0
GCA_003462865.1	Bacteroides vulgatus	1	0
GCA_003465015.1	Bacteroides vulgatus	1	0
GCA_003469415.1	Bacteroides uniformis	1	0
GCA_003474125.1	Bacteroides uniformis	1	0
GCA_003438895.1	Bacteroides fragilis	1	0
GCA_003458215.1	Bacteroides fragilis	1	0
GCA_003465985.1	Bacteroides ovatus	1	0
GCA_003463365.1	Bacteroides stercorirosoris	1	0
GCA_003464595.1	Bacteroides intestinalis	1	0
GCA_003435895.1	Bacteroides sp. AM16-15	1	1
GCA_003474945.1	Bacteroides stercoris	1	0

## Sheet: D - Tara Oceans metagenomes
Accession number	Read extraction and targeted assembly comparison	Database filtering and read extraction example
ERR315856	+	+
ERR315857	+	+
ERR315858	+	+
ERR315859	+	+
ERR315860	+	+
ERR315861	+	-
ERR315862	+	-
ERR315863	+	-
ERR318618	+	-
ERR318620	+	-
ERR588857	+	-
ERR594284	+	-
ERR594285	+	-
ERR594286	+	-
ERR594287	+	-
ERR594288	+	-
ERR594289	+	-
ERR594290	+	-
ERR594291	+	-
ERR594292	+	-
ERR594293	+	-
ERR594294	+	-
ERR594295	+	-
ERR594296	+	-
ERR594297	+	-
ERR594298	+	-
ERR594299	+	-
ERR594300	+	-
ERR594301	+	-
ERR594302	+	-
ERR594303	+	-
ERR594304	+	-
ERR594305	+	-
ERR594306	+	-
ERR594307	+	-
ERR594308	+	-
ERR594309	+	-
ERR594310	+	-
ERR594311	+	-
ERR594312	+	-
ERR594313	+	-
ERR594314	+	-
ERR594315	+	-
ERR594316	+	-
ERR594317	+	-
ERR594318	+	-
ERR594319	+	-
ERR594320	+	-
ERR594321	+	-
ERR594322	+	-
ERR594323	+	-
ERR594324	+	-
ERR594325	+	-
ERR594326	+	-
ERR594327	+	-
ERR594328	+	-
ERR594329	+	-
ERR594330	+	-
ERR594331	+	-
ERR594332	+	-
ERR594333	+	-
ERR594334	+	-
ERR594335	+	-
ERR594336	+	-
ERR594337	+	-
ERR594338	+	-
ERR594339	+	-
ERR594340	+	-
ERR594341	+	-
ERR594342	+	-
ERR594343	+	-
ERR594344	+	-
ERR594345	+	-
ERR594346	+	-
ERR594347	+	-
ERR594348	+	-
ERR594349	+	-
ERR594352	+	-
ERR594353	+	+
ERR594354	+	+
ERR594355	+	+
ERR594356	+	+
ERR594357	+	+
ERR594358	+	+
ERR594359	+	+

## Sheet: E - gutless oligochaete metagenomes
Accession	Species	Symbionts per individual previously described	Symbiont SSU rRNA assembled from metagenome	Other bacterial SSU rRNA assembled from metagenome	Description of symbionts
SRR5248183	Olavius algarvensis	3 to 5	4	0	(Dubilier et al., 2001; Kleiner et al., 2012)
SRR5414324	Olavius crassitunicatus	3 to 6	5	0	(Blazejak et al., 2005)
SRR5418742	Inanidrilus leukodermatus	3 to 5	3	0	(Blazejak et al., 2006)
SRR5420142	Olavius ilvae	3 to 4	3	1	(Ruehland et al., 2008)
SRR5420603	Olavius loisae	3	3	3	(Dubilier et al., 1999)
SRR6232151	Inanidrilus makropetalos	3	3	1	(Blazejak et al., 2006)
